# Supplementary material for: Pore-size and polymer affect the ability of filters for washing-machines to reduce domestic emissions of fibres to sewage
Source: PLoS One. 2020 Jun 19;15(6):e0234248. doi: 10.1371/journal.pone.0234248 (PMC7304565; doi:10.1371/journal.pone.0234248)
Supplement: S1 Data — (XLSX) [file pone.0234248.s001.xlsx]

## Sheet: Cotton
		Omega OWD 6000 WA		Samsung WF7708N6W1		Samsung Bubble Wash			Omega OWD 6000 WA	Samsung WF7708N6W1	Samsung Bubble Wash		Average mass of debris per Litre					Volume of water discharged + drum mass					Volume of water discharged - drum mass					Total debris in effluent in drum
Masses of debris in effluent		before	after	before	after	before	after		Difference
	No filter A	0.1184	0.1212	0.1166	0.1178	0.1176	0.1186		0.0028	0.0012	0.001
	No filter B	0.1185	0.122	0.1205	0.1212	0.118	0.1188		0.0035	0.0007	0.0008			Omega OWD 6000 WA	Samsung WF7708N6W1	Samsung Bubble Wash			Omega OWD 6000 WA	Samsung WF7708N6W1	Samsung Bubble Wash			Omega OWD 6000 WA	Samsung WF7708N6W1	Samsung Bubble Wash			Omega OWD 6000 WA	Samsung WF7708N6W1	Samsung Bubble Wash
	No filter C	0.1203	0.121	0.1181	0.1196	0.1206	0.1228		0.0007	0.0015	0.0022		No filter	0.0233333	0.0113333	0.0133333		No filter	31.6	51.06	32.26		No filter	22.3	41.76	22.96		No filter	0.520333	0.47328	0.306133
	mm filter A	0.1202	0.1212	0.1171	0.1177	0.118	0.1192		0.001	0.0006	0.0012		mm filter	0.0123333	0.00866667	0.012		mm filter	32.44	49.72	32.02		mm filter	23.14	40.42	22.72		mm filter	0.285393	0.350307	0.27264
	mm filter B	0.1182	0.1198	0.1201	0.1216	0.1174	0.1188		0.0016	0.0015	0.0014		um filter	0.004	0.00433333	0.007		um filter	30.92	49.7	31.9		um filter	21.62	40.4	22.6		um filter	0.08648	0.175067	0.1582
	mm filter C	0.1184	0.1195	0.1176	0.1181	0.1186	0.1196		0.0011	0.0005	0.001
	um filter A	0.1175	0.1176	0.1184	0.1187	0.1173	0.1182		0.0001	0.0003	0.0009
	um filter B	0.1192	0.1193	0.118	0.1184	0.1169	0.1178		0.0001	0.0004	0.0009			Miele WT2670
	um filter C	0.1176	0.1186	0.1206	0.1212	0.1196	0.1199		0.001	0.0006	0.0003
Case		Omega OWD 6000 WA		Samsung WF7708N6W1		Samsung Bubble Wash			Omega OWD 6000 WA	Samsung WF7708N6W1	Samsung Bubble Wash		Average mass of debris in case per litre					Volume of water in case in litres					Debris in case NOT GOING to sewage					Debris in case GOING to sewage
		before	after	before	after	before	after		Difference
	No filter A	0.1179	0.1182	0.1178	0.1196	0.1206	0.1212		0.0003	0.0018	0.0006			Omega OWD 6000 WA	Samsung WF7708N6W1	Samsung Bubble Wash			Omega OWD 6000 WA	Samsung WF7708N6W1	Samsung Bubble Wash			Omega OWD 6000 WA	Samsung WF7708N6W1	Samsung Bubble Wash			Omega OWD 6000 WA	Samsung WF7708N6W1	Samsung Bubble Wash
	No filter B	0.119	0.1191	0.1203	0.1207	0.1182	0.1184		0.0001	0.0004	0.0002		No filter	0.002	0.011	0.004		No filter	1.04	1.06	1.06		no filter	0	0	0		No filter	0.00208	0.01166	0.00424
	mm filter A	0.1205	0.1232	0.118	0.1276	0.1205	0.1327		0.0027	0.0096	0.0122		mm filter	0.0385	0.062	0.1065		mm filter	0.96	1.02	1.04		mm filter	0.03696	0.06324	0.11076		mm filter	0	0	0
	mm filter B	0.1184	0.1234	0.1197	0.1225	0.1184	0.1275		0.005	0.0028	0.0091		um filter	0.148	0.3175	0.1255		um filter	0.88	0.86	0.9		um filter	0.13024	0.27305	0.11295		um filter	0	0	0
	um filter A	0.1206	0.1246	0.1178	0.143	0.1177	0.1296		0.004	0.0252	0.0119
	um filter B	0.121	0.1466	0.1173	0.1556	0.1179	0.1311		0.0256	0.0383	0.0132
																							Debris in case & filter NOT GOING to sewage
Debris trapped on metal filter		Omega OWD 6000 WA		Samsung WF7708N6W1		Samsung Bubble Wash			Difference
		dirty	clean	dirty	clean	dirty	clean		Omega OWD 6000 WA	Samsung WF7708N6W1	Samsung Bubble Wash													Omega OWD 6000 WA	Samsung WF7708N6W1	Samsung Bubble Wash
	mm	258.57	258.46	254.61	254.46	255.02	254.93		0.11	0.15	0.09												no filter	0	0	0
	um	367.39	367.28	343.72	343.65	308.91	308.82		0.11	0.07	0.09												mm filter	0.14696	0.21324	0.20076
																							um filter	0.24024	0.34305	0.20295
						Total filtered debris
Debris NOT going to sewage (trapped on filter & in case)		Omega OWD 6000 WA	Samsung WF7708N6W1	Samsung Bubble Wash			average	sd	se
	no filter	0	0	0		No filter	0	0	0
	mm	0.14696	0.21324	0.20076		2 mm filter	0.186987	0.0352213	0.020335
	um	0.24024	0.34305	0.20295		150 μm filter	0.26208	0.0725585	0.0418917
		Omega OWD 6000 WA	Samsung WF7708N6W1	Samsung Bubble Wash		Total debris	average	sd	se
	No filter	0.522413	0.48494	0.310373		No filter	0.439242	0.113166	0.0653362
	mm filter	0.285393	0.350307	0.27264		2 mm filter	0.30278	0.0416503	0.0240468
	um filter	0.08648	0.175067	0.1582		150 μm filter	0.139916	0.0470387	0.0271578
		Omega OWD 6000 WA	Samsung WF7708N6W1	Samsung Bubble Wash		Total debris	average	sd	se
% of debris trapped by filter	No filter	0	0	0		No filter	0	0	0
	mm filter	33.9907	37.8389	42.4081		2 mm filter	38.0793	4.21384	2.43286
	um filter	73.5309	66.211	56.1955		150 μm filter	65.3124	8.70254	5.02441

## Sheet: Polyester
		Omega OWD 6000 WA		Samsung WF7708N6W1		Samsung Bubble Wash		Bosch Classixx		Miele			Omega OWD 6000 WA	Samsung WF7708N6W1	Samsung Bubble Wash	Bosch Classixx	Miele		Average mass of debris per litre							Volume of water discharged							Volume of water discharged - drum mass							Total debris in effluent in drum
Masses of debris in effluent per 200mL		before	after	before	after	before	after	before	after	before	after		Difference
	No filter A	0.11839	0.12218	0.117	0.11729	0.12048	0.12077	0.116724	0.044476	0.11669	0.0434985		0.00379	0.00029	0.00029	0.00203091	0.00106582
	No filter B	0.12051	0.12176	0.12017	0.12098	0.11482	0.1154	0.120159	0.0441444	0.119542	0.0449527		0.00125	0.00081	0.00058	0.000450182	0.00148291			Omega OWD 6000 WA	Samsung WF7708N6W1	Samsung Bubble Wash	Bosch Classixx	Miele			Omega OWD 6000 WA	Samsung WF7708N6W1	Samsung Bubble Wash	Bosch Classixx	Miele			Omega OWD 6000 WA	Samsung WF7708N6W1	Samsung Bubble Wash	Bosch Classixx	Miele			Omega OWD 6000 WA	Samsung WF7708N6W1	Samsung Bubble Wash	Bosch Classixx	Miele
	No filter C	0.11762	0.12027	0.1203	0.123	0.11612	0.11692	0.119919	0.0441578	0.121352	0.0457662		0.00265	0.0027	0.0008	0.000550909	0.00163818		No filter	0.0128167	0.00633333	0.00278333	0.00505333	0.00697818		No filter	47.2	66.66	32.86	40.26	48.32		No filter	47.2	66.66	32.86	40.26	48.32		No filter	0.61348	0.429794	0.0945953	0.208699	0.343039
	mm filter A	0.11792	0.11798	0.11564	0.11586	0.1217	0.12218	0.120062	0.0438531	0.115865	0.0432938		6e-05	0.00022	0.00048	0.000194182	0.00116109		mm filter	0.00185	0.00243333	0.000833333	0.00117697	0.00571333		mm filter	45.64	66.32	30.84	41	41		mm filter	45.64	66.32	30.84	41	41		mm filter	0.084434	0.161379	0.0257	0.0482558	0.234247
	mm filter B	0.1186	0.11872	0.11951	0.12035	0.11954	0.11956	0.120739	0.0442935	0.119132	0.0444578		0.00012	0.00084	2e-05	0.000388364	0.00113709		um filter	0.00153333	0.00321667	0.000583333	0.000227273	0.00383818		um filter	44.04	61.68	31.98	40.95	40.86		um filter	44.04	61.68	31.98	40.95	40.86		um filter	0.067528	0.198404	0.018655	0.00930682	0.156828
	mm filter C	0.12002	0.12095	0.12043	0.12083	0.11661	0.11661	0.120589	0.0439742	0.121592	0.0453451		0.00093	0.0004	0	0.000123636	0.00112982
	um filter A	0.1184	0.119	0.11475	0.11561	0.11765	0.1177	0.119715	0.0435782	0.122	0.0451404		0.0006	0.00086	5e-05	4.54545e-05	0.000776727
	um filter B	0.11522	0.11522	0.12166	0.12231	0.11755	0.11755	0.120096	0.0436356	0.120429	0.0444884		0	0.00065	0	0	0.000696
	um filter C	0.11733	0.11765	0.12113	0.12155	0.11953	0.11983	0.115833	0.0420575	0.11624	0.0430993		0.00032	0.00042	0.0003	0	0.000830182
Case		Omega OWD 6000 WA		Samsung WF7708N6W1		Samsung Bubble Washy		Bosch Classixx		Miele			Omega OWD 6000 WA	Samsung WF7708N6W1	Samsung Bubble Wash	Bosch Classixx	Miele		Average mass of debris in case per litre							Volume of water in case							Debris in case NOT GOING to sewage							Debris in case GOING to sewage
		before	after	before	after	before	after	before	after	before	after		Difference
	No filter A	0.1203	0.12248	0.11506	0.1171	0.12025	0.12055	0.120188	0.0446596	0.11698	0.0430371		0.00218	0.00204	0.0003	0.000954909	0.000498909			Omega OWD 6000 WA	Samsung WF7708N6W1	Samsung Bubble Wash	Bosch Classixx	Miele			Omega OWD 6000 WA	Samsung WF7708N6W1	Samsung Bubble Wash	Bosch Classixx	Miele			Omega OWD 6000 WA	Samsung WF7708N6W1	Samsung Bubble Wash	Bosch Classixx	Miele			Omega OWD 6000 WA	Samsung WF7708N6W1	Samsung Bubble Wash	Bosch Classixx	Miele
	No filter B	0.11973	0.12077	0.12017	0.12095	0.11825	0.11905	0.116375	0.0423073	0.122172	0.0460953		0.00104	0.00078	0.0008	0.000954909	0.00166909		No filter	0.00805	0.00705	0.00275	0.00477455	0.00542		No filter	1.06	1.08	1.14	1.1	1.08		no filter	0	0	0	0	0		No filter	0.008533	0.007614	0.003135	0.005252	0.0058536
	mm filter A	0.12	0.12062	0.12054	0.12272	0.1183	0.11959	0.120382	0.0439516	0.116302	0.0490389		0.00062	0.00218	0.00129	0.000176364	0.00674727		mm filter	0.005	0.00545	0.0084	0.00190909	0.0249245		mm filter	1.02	1.08	1.1	1.1	1.08		mm filter	0.0051	0.005886	0.00924	0.0021	0.0269185		mm filter	0	0	0	0	0
	mm filter B	0.1179	0.11928	0.11803	0.11803	0.11976	0.12183	0.120891	0.0445476	0.119947	0.0468396		0.00138	0	0.00207	0.000587273	0.00322255		um filter	0.0172	0.032	0.04195	0.0181791	0.0292473		um filter	0.9	0.86	9.24	1.1	1.08		um filter	0.01548	0.02752	0.387618	0.019997	0.0315871		um filter	0	0	0	0	0
	um filter A	0.11994	0.1252	0.11758	0.1244	0.1174	0.1191	0.120599	0.0458724	0.116126	0.0476956		0.00526	0.00682	0.0017	0.00201818	0.005468
	um filter B	0.1179	0.11952	0.11739	0.12337	0.11706	0.13214	0.120031	0.0489011	0.116793	0.0487011		0.00162	0.00598	0.01508	0.00525345	0.00623091
																																	Debris in case & filter NOT GOING to sewage
Debris trapped on metal filter		Omega OWD 6000 WA		Samsung WF7708N6W1		Samsung Bubble Wash		Bosch Classixx		Miele			Difference
		dirty	clean	dirty	clean	dirty	clean	dirty	clean	dirty	clean		Omega OWD 6000 WA	Samsung WF7708N6W1	Samsung Bubble Wash	Bosch Classixx	Miele																	Omega OWD 6000 WA	Samsung WF7708N6W1	Samsung Bubble Wash	Bosch Classixx	Miele
	mm	249.59	249.59	251.57	251.57	249.75	249.75	244.78	244.75	247.87	247.87		0	0	0	0.03	0																no filter	0	0	0	0	0
	um	338.71	338.7	361.55	361.55	303.59	303.59	281.44	281.41	276.185	276.185		0.00956	0	0	0.03	0																mm filter	0.0051	0.005886	0.00924	0.0321	0.0269185
																																	um filter	0.02504	0.02752	0.387618	0.049997	0.0315871
						Total filtered debris
Debris NOT going to sewage (trapped on filter & in case)		Omega OWD 6000 WA	Samsung WF7708N6W1	Samsung Bubble Wash	Bosch Classixx	Miele			average	sd	se
	0	0	0	0	0	0		No filter	0	0	0
	mm	0.0051	0.005886	0.00924	0.0321	0.0269185		2 mm filter	0.0158489	0.0126995	0.00567939
	um	0.02504	0.02752	0.387618	0.049997	0.0315871		150 μm filter	0.104352	0.158652	0.0709515
		Omega OWD 6000 WA	Samsung WF7708N6W1	Samsung Bubble Wash	Bosch Classixx	Miele		Total debris	average	sd	se
	No filter	0.622013	0.437408	0.0977303	0.213951	0.348893		No filter	0.343999	0.202238	0.0904438
	mm filter	0.084434	0.161379	0.0257	0.0482558	0.234247		2 mm filter	0.110803	0.0860904	0.0385008
	um filter	0.067528	0.198404	0.018655	0.00930682	0.156828		150 μm filter	0.0901444	0.0841484	0.0376323
		Omega OWD 6000 WA	Samsung WF7708N6W1	Samsung Bubble Wash	Bosch Classixx	Miele		Total debris	average	sd	se
% of debris trapped by filter	No filter	0	0	0	0	0		No filter	0	0	0
	mm filter	5.69616	3.51897	26.4453	39.9474	10.3071		2 mm filter	17.183	12.6549	5.65947
	um filter	27.0504	12.1811	95.4083	84.3065	16.7646		150 μm filter	47.1422	44.3859	19.85
